# Supplementary material for: Heavy N+ ion transfer in doubly charged N2Ar van der Waals cluster
Source: Nat Commun. 2020 Jun 12;11:2987. doi: 10.1038/s41467-020-16749-w (PMC7293282; doi:10.1038/s41467-020-16749-w)
Supplement: Supplementary file 2 — Source Data [file 41467_2020_16749_MOESM2_ESM.xlsx]

## Sheet: Figure 1
TOF1(ms)	TOF2(ms)	Counts
2.5025	2.505	0
2.5025	2.515	2
2.5025	2.525	42
2.5025	2.535	123
2.5025	2.545	210
2.5025	2.555	242
2.5025	2.565	350
2.5025	2.575	460
2.5025	2.585	425
2.5025	2.595	364
2.5025	2.605	462
2.5025	2.615	544
2.5025	2.625	583
2.5025	2.635	762
2.5025	2.645	463
2.5025	2.655	364
2.5025	2.665	380
2.5025	2.675	296
2.5025	2.685	249
2.5025	2.695	238
2.5025	2.705	341
2.5025	2.715	237
2.5025	2.725	206
2.5025	2.735	178
2.5025	2.745	164
2.5025	2.755	164
2.5025	2.765	147
2.5025	2.775	135
2.5025	2.785	132
2.5025	2.795	106
2.5025	2.805	116
2.5025	2.815	94
2.5025	2.825	98
2.5025	2.835	84
2.5025	2.845	99
2.5025	2.855	76
2.5025	2.865	77
2.5025	2.875	77
2.5025	2.885	106
2.5025	2.895	108
2.5025	2.905	90
2.5025	2.915	88
2.5025	2.925	74
2.5025	2.935	77
2.5025	2.945	61
2.5025	2.955	75
2.5025	2.965	84
2.5025	2.975	108
2.5025	2.985	114
2.5025	2.995	105
2.5025	3.005	101
2.5025	3.015	72
2.5025	3.025	55
2.5025	3.035	43
2.5025	3.045	33
2.5025	3.055	56
2.5025	3.065	71
2.5025	3.075	71
2.5025	3.085	32
2.5025	3.095	44
2.5025	3.105	46
2.5025	3.115	48
2.5025	3.125	55
2.5025	3.135	88
2.5025	3.145	98
2.5025	3.155	134
2.5025	3.165	141
2.5025	3.175	169
2.5025	3.185	140
2.5025	3.195	120
2.5025	3.205	137
2.5025	3.215	135
2.5025	3.225	161
2.5025	3.235	589
2.5025	3.245	162
2.5025	3.255	117
2.5025	3.265	102
2.5025	3.275	117
2.5025	3.285	96
2.5025	3.295	90
2.5025	3.305	85
2.5025	3.315	110
2.5025	3.325	87
2.5025	3.335	82
2.5025	3.345	96
2.5025	3.355	79
2.5025	3.365	72
2.5025	3.375	99
2.5025	3.385	98
2.5025	3.395	84
2.5025	3.405	96
2.5025	3.415	93
2.5025	3.425	99
2.5025	3.435	80
2.5025	3.445	59
2.5025	3.455	59
2.5025	3.465	66
2.5025	3.475	52
2.5025	3.485	36
2.5025	3.495	44
2.5025	3.505	35
2.5025	3.515	34
2.5025	3.525	21
2.5025	3.535	31
2.5025	3.545	30
2.5025	3.555	25
2.5025	3.565	34
2.5025	3.575	30
2.5025	3.585	31
2.5025	3.595	36
2.5025	3.605	23
2.5025	3.615	25
2.5025	3.625	26
2.5025	3.635	27
2.5025	3.645	31
2.5025	3.655	22
2.5025	3.665	19
2.5025	3.675	28
2.5025	3.685	26
2.5025	3.695	25
2.5025	3.705	31
2.5025	3.715	25
2.5025	3.725	38
2.5025	3.735	19
2.5025	3.745	26
2.5025	3.755	39
2.5025	3.765	42
2.5025	3.775	47
2.5025	3.785	28
2.5025	3.795	37
2.5025	3.805	38
2.5025	3.815	82
2.5025	3.825	385
2.5025	3.835	331
2.5025	3.845	77
2.5025	3.855	28
2.5025	3.865	23
2.5025	3.875	32
2.5025	3.885	35
2.5025	3.895	30
2.5025	3.905	21
2.5025	3.915	23
2.5025	3.925	13
2.5025	3.935	18
2.5025	3.945	19
2.5025	3.955	19
2.5025	3.965	16
2.5025	3.975	17
2.5025	3.985	14
2.5025	3.995	14
2.5025	4.005	9
2.5025	4.015	13
2.5025	4.025	9
2.5025	4.035	11
2.5025	4.045	14
2.5025	4.055	13
2.5025	4.065	17
2.5025	4.075	9
2.5025	4.085	12
2.5025	4.095	19
2.5025	4.105	14
2.5025	4.115	15
2.5025	4.125	10
2.5025	4.135	17
2.5025	4.145	10
2.5025	4.155	9
2.5025	4.165	11
2.5025	4.175	11
2.5025	4.185	8
2.5025	4.195	10
2.5025	4.205	12
2.5025	4.215	12
2.5025	4.225	6
2.5025	4.235	13
2.5025	4.245	24
2.5025	4.255	10
2.5025	4.265	18
2.5025	4.275	24
2.5025	4.285	29
2.5025	4.295	21
2.5025	4.305	21
2.5025	4.315	26
2.5025	4.325	31
2.5025	4.335	28
2.5025	4.345	38
2.5025	4.355	30
2.5025	4.365	43
2.5025	4.375	21
2.5025	4.385	41
2.5025	4.395	44
2.5025	4.405	25
2.5025	4.415	34
2.5025	4.425	28
2.5025	4.435	29
2.5025	4.445	35
2.5025	4.455	36
2.5025	4.465	43
2.5025	4.475	37
2.5025	4.485	43
2.5025	4.495	49
2.5025	4.505	50
2.5025	4.515	28
2.5025	4.525	34
2.5025	4.535	39
2.5025	4.545	32
2.5025	4.555	41
2.5025	4.565	60
2.5025	4.575	603
2.5025	4.585	83
2.5025	4.595	38
2.5025	4.605	23
2.5025	4.615	27
2.5025	4.625	39
2.5025	4.635	26
2.5025	4.645	34
2.5025	4.655	27
2.5025	4.665	29
2.5025	4.675	28
2.5025	4.685	29
2.5025	4.695	24
2.5025	4.705	19
2.5025	4.715	16
2.5025	4.725	35
2.5025	4.735	24
2.5025	4.745	24
2.5025	4.755	21
2.5025	4.765	23
2.5025	4.775	11
2.5025	4.785	22
2.5025	4.795	16
2.5025	4.805	19
2.5025	4.815	8
2.5025	4.825	11
2.5025	4.835	4
2.5025	4.845	8
2.5025	4.855	8
2.5025	4.865	11
2.5025	4.875	7
2.5025	4.885	3
2.5025	4.895	9
2.5025	4.905	7
2.5025	4.915	9
2.5025	4.925	7
2.5025	4.935	8
2.5025	4.945	11
2.5025	4.955	7
2.5025	4.965	10
2.5025	4.975	7
2.5025	4.985	7
2.5025	4.995	9
2.5025	5.005	11
2.5025	5.015	12
2.5025	5.025	16
2.5025	5.035	15
2.5025	5.045	13
2.5025	5.055	11
2.5025	5.065	10
2.5025	5.075	12
2.5025	5.085	11
2.5025	5.095	8
2.5025	5.105	13
2.5025	5.115	16
2.5025	5.125	13
2.5025	5.135	17
2.5025	5.145	8
2.5025	5.155	13
2.5025	5.165	17
2.5025	5.175	11
2.5025	5.185	8
2.5025	5.195	12
2.5025	5.205	13
2.5025	5.215	9
2.5025	5.225	15
2.5025	5.235	18
2.5025	5.245	14
2.5025	5.255	5
2.5025	5.265	12
2.5025	5.275	10
2.5025	5.285	11
2.5025	5.295	8
2.5025	5.305	7
2.5025	5.315	5
2.5025	5.325	5
2.5025	5.335	4
2.5025	5.345	11
2.5025	5.355	7
2.5025	5.365	7
2.5025	5.375	6
2.5025	5.385	8
2.5025	5.395	6
2.5025	5.405	10
2.5025	5.415	7
2.5025	5.425	11
2.5025	5.435	6
2.5025	5.445	11
2.5025	5.455	10
2.5025	5.465	11
2.5025	5.475	8
2.5025	5.485	10
2.5025	5.495	7
2.5025	5.505	5
2.5025	5.515	5
2.5025	5.525	13
2.5025	5.535	6
2.5025	5.545	9
2.5025	5.555	3
2.5025	5.565	9
2.5025	5.575	10
2.5025	5.585	7
2.5025	5.595	8
2.5025	5.605	9
2.5025	5.615	11
2.5025	5.625	8
2.5025	5.635	7
2.5025	5.645	7
2.5025	5.655	8
2.5025	5.665	9
2.5025	5.675	6
2.5025	5.685	6
2.5025	5.695	8
2.5025	5.705	13
2.5025	5.715	8
2.5025	5.725	6
2.5025	5.735	13
2.5025	5.745	14
2.5025	5.755	8
2.5025	5.765	11
2.5025	5.775	8
2.5025	5.785	4
2.5025	5.795	10
2.5025	5.805	10
2.5025	5.815	11
2.5025	5.825	10
2.5025	5.835	4
2.5025	5.845	5
2.5025	5.855	7
2.5025	5.865	4
2.5025	5.875	7
2.5025	5.885	4
2.5025	5.895	7
2.5025	5.905	7
2.5025	5.915	11
2.5025	5.925	4
2.5025	5.935	9
2.5025	5.945	7
2.5025	5.955	6
2.5025	5.965	4
2.5025	5.975	10
2.5025	5.985	21
2.5025	5.995	2
2.51	2.505	0
2.51	2.515	0
2.51	2.525	9
2.51	2.535	59
2.51	2.545	139
2.51	2.555	215
2.51	2.565	277
2.51	2.575	385
2.51	2.585	462
2.51	2.595	430
2.51	2.605	393
2.51	2.615	583
2.51	2.625	647
2.51	2.635	843
2.51	2.645	505
2.51	2.655	469
2.51	2.665	431
2.51	2.675	394
2.51	2.685	299
2.51	2.695	319
2.51	2.705	361
2.51	2.715	240
2.51	2.725	211
2.51	2.735	208
2.51	2.745	172
2.51	2.755	176
2.51	2.765	156
2.51	2.775	138
2.51	2.785	133
2.51	2.795	120
2.51	2.805	120
2.51	2.815	99
2.51	2.825	102
2.51	2.835	87
2.51	2.845	90
2.51	2.855	107
2.51	2.865	97
2.51	2.875	109
2.51	2.885	117
2.51	2.895	77
2.51	2.905	78
2.51	2.915	63
2.51	2.925	68
2.51	2.935	70
2.51	2.945	68
2.51	2.955	73
2.51	2.965	96
2.51	2.975	88
2.51	2.985	107
2.51	2.995	92
2.51	3.005	86
2.51	3.015	71
2.51	3.025	62
2.51	3.035	56
2.51	3.045	40
2.51	3.055	61
2.51	3.065	75
2.51	3.075	67
2.51	3.085	36
2.51	3.095	29
2.51	3.105	36
2.51	3.115	49
2.51	3.125	65
2.51	3.135	66
2.51	3.145	105
2.51	3.155	125
2.51	3.165	129
2.51	3.175	159
2.51	3.185	140
2.51	3.195	155
2.51	3.205	152
2.51	3.215	153
2.51	3.225	188
2.51	3.235	635
2.51	3.245	126
2.51	3.255	132
2.51	3.265	127
2.51	3.275	109
2.51	3.285	118
2.51	3.295	97
2.51	3.305	111
2.51	3.315	114
2.51	3.325	103
2.51	3.335	89
2.51	3.345	94
2.51	3.355	74
2.51	3.365	89
2.51	3.375	70
2.51	3.385	74
2.51	3.395	95
2.51	3.405	90
2.51	3.415	99
2.51	3.425	84
2.51	3.435	93
2.51	3.445	72
2.51	3.455	63
2.51	3.465	58
2.51	3.475	51
2.51	3.485	53
2.51	3.495	44
2.51	3.505	35
2.51	3.515	33
2.51	3.525	36
2.51	3.535	24
2.51	3.545	32
2.51	3.555	21
2.51	3.565	21
2.51	3.575	28
2.51	3.585	25
2.51	3.595	21
2.51	3.605	18
2.51	3.615	28
2.51	3.625	26
2.51	3.635	24
2.51	3.645	19
2.51	3.655	27
2.51	3.665	19
2.51	3.675	22
2.51	3.685	20
2.51	3.695	27
2.51	3.705	24
2.51	3.715	29
2.51	3.725	26
2.51	3.735	25
2.51	3.745	30
2.51	3.755	19
2.51	3.765	35
2.51	3.775	32
2.51	3.785	38
2.51	3.795	42
2.51	3.805	42
2.51	3.815	80
2.51	3.825	370
2.51	3.835	331
2.51	3.845	67
2.51	3.855	28
2.51	3.865	37
2.51	3.875	37
2.51	3.885	37
2.51	3.895	33
2.51	3.905	20
2.51	3.915	13
2.51	3.925	15
2.51	3.935	15
2.51	3.945	13
2.51	3.955	21
2.51	3.965	17
2.51	3.975	7
2.51	3.985	14
2.51	3.995	12
2.51	4.005	8
2.51	4.015	7
2.51	4.025	8
2.51	4.035	10
2.51	4.045	6
2.51	4.055	10
2.51	4.065	11
2.51	4.075	8
2.51	4.085	8
2.51	4.095	10
2.51	4.105	15
2.51	4.115	14
2.51	4.125	8
2.51	4.135	7
2.51	4.145	4
2.51	4.155	7
2.51	4.165	8
2.51	4.175	6
2.51	4.185	9
2.51	4.195	16
2.51	4.205	9
2.51	4.215	6
2.51	4.225	11
2.51	4.235	15
2.51	4.245	9
2.51	4.255	12
2.51	4.265	13
2.51	4.275	19
2.51	4.285	20
2.51	4.295	15
2.51	4.305	21
2.51	4.315	23
2.51	4.325	19
2.51	4.335	33
2.51	4.345	28
2.51	4.355	28
2.51	4.365	30
2.51	4.375	25
2.51	4.385	21
2.51	4.395	41
2.51	4.405	33
2.51	4.415	41
2.51	4.425	41
2.51	4.435	41
2.51	4.445	29
2.51	4.455	36
2.51	4.465	22
2.51	4.475	24
2.51	4.485	37
2.51	4.495	47
2.51	4.505	40
2.51	4.515	41
2.51	4.525	33
2.51	4.535	42
2.51	4.545	47
2.51	4.555	46
2.51	4.565	69
2.51	4.575	554
2.51	4.585	73
2.51	4.595	39
2.51	4.605	34
2.51	4.615	29
2.51	4.625	26
2.51	4.635	25
2.51	4.645	30
2.51	4.655	37
2.51	4.665	24
2.51	4.675	28
2.51	4.685	23
2.51	4.695	22
2.51	4.705	24
2.51	4.715	13
2.51	4.725	32
2.51	4.735	19
2.51	4.745	20
2.51	4.755	22
2.51	4.765	11
2.51	4.775	8
2.51	4.785	20
2.51	4.795	22
2.51	4.805	22
2.51	4.815	6
2.51	4.825	9
2.51	4.835	6
2.51	4.845	8
2.51	4.855	9
2.51	4.865	8
2.51	4.875	7
2.51	4.885	10
2.51	4.895	3
2.51	4.905	14
2.51	4.915	10
2.51	4.925	5
2.51	4.935	2
2.51	4.945	5
2.51	4.955	9
2.51	4.965	11
2.51	4.975	5
2.51	4.985	7
2.51	4.995	8
2.51	5.005	7
2.51	5.015	11
2.51	5.025	8
2.51	5.035	8
2.51	5.045	11
2.51	5.055	6
2.51	5.065	6
2.51	5.075	8
2.51	5.085	8
2.51	5.095	6
2.51	5.105	7
2.51	5.115	8
2.51	5.125	8
2.51	5.135	10
2.51	5.145	13
2.51	5.155	17
2.51	5.165	13
2.51	5.175	4
2.51	5.185	12
2.51	5.195	12
2.51	5.205	5
2.51	5.215	4
2.51	5.225	7
2.51	5.235	7
2.51	5.245	9
2.51	5.255	5
2.51	5.265	6
2.51	5.275	7
2.51	5.285	9
2.51	5.295	6
2.51	5.305	4
2.51	5.315	6
2.51	5.325	6
2.51	5.335	7
2.51	5.345	8
2.51	5.355	7
2.51	5.365	6
2.51	5.375	9
2.51	5.385	8
2.51	5.395	5
2.51	5.405	2
2.51	5.415	5
2.51	5.425	3
2.51	5.435	5
2.51	5.445	6
2.51	5.455	4
2.51	5.465	7
2.51	5.475	6
2.51	5.485	6
2.51	5.495	5
2.51	5.505	9
2.51	5.515	2
2.51	5.525	6
2.51	5.535	6
2.51	5.545	7
2.51	5.555	10
2.51	5.565	7
2.51	5.575	7
2.51	5.585	7
2.51	5.595	5
2.51	5.605	9
2.51	5.615	7
2.51	5.625	4
2.51	5.635	5
2.51	5.645	6
2.51	5.655	8
2.51	5.665	5
2.51	5.675	8
2.51	5.685	8
2.51	5.695	4
2.51	5.705	8
2.51	5.715	4
2.51	5.725	13
2.51	5.735	3
2.51	5.745	8
2.51	5.755	13
2.51	5.765	3
2.51	5.775	6
2.51	5.785	3
2.51	5.795	5
2.51	5.805	2
2.51	5.815	9
2.51	5.825	4
2.51	5.835	3
2.51	5.845	7
2.51	5.855	5
2.51	5.865	6
2.51	5.875	4
2.51	5.885	1
2.51	5.895	4
2.51	5.905	6
2.51	5.915	3
2.51	5.925	2
2.51	5.935	6
2.51	5.945	4
2.51	5.955	9
2.51	5.965	5
2.51	5.975	10
2.51	5.985	6
2.51	5.995	6
2.5175	2.505	0
2.5175	2.515	0
2.5175	2.525	0
2.5175	2.535	24
2.5175	2.545	76
2.5175	2.555	174
2.5175	2.565	223
2.5175	2.575	334
2.5175	2.585	477
2.5175	2.595	482
2.5175	2.605	430
2.5175	2.615	424
2.5175	2.625	656
2.5175	2.635	967
2.5175	2.645	641
2.5175	2.655	517
2.5175	2.665	498
2.5175	2.675	421
2.5175	2.685	389
2.5175	2.695	316
2.5175	2.705	419
2.5175	2.715	270
2.5175	2.725	227
2.5175	2.735	219
2.5175	2.745	205
2.5175	2.755	194
2.5175	2.765	135
2.5175	2.775	147
2.5175	2.785	137
2.5175	2.795	129
2.5175	2.805	131
2.5175	2.815	124
2.5175	2.825	97
2.5175	2.835	104
2.5175	2.845	87
2.5175	2.855	113
2.5175	2.865	111
2.5175	2.875	109
2.5175	2.885	93
2.5175	2.895	82
2.5175	2.905	67
2.5175	2.915	66
2.5175	2.925	63
2.5175	2.935	63
2.5175	2.945	85
2.5175	2.955	58
2.5175	2.965	79
2.5175	2.975	78
2.5175	2.985	98
2.5175	2.995	116
2.5175	3.005	100
2.5175	3.015	85
2.5175	3.025	53
2.5175	3.035	60
2.5175	3.045	44
2.5175	3.055	51
2.5175	3.065	62
2.5175	3.075	67
2.5175	3.085	43
2.5175	3.095	31
2.5175	3.105	37
2.5175	3.115	45
2.5175	3.125	58
2.5175	3.135	90
2.5175	3.145	103
2.5175	3.155	105
2.5175	3.165	152
2.5175	3.175	141
2.5175	3.185	178
2.5175	3.195	155
2.5175	3.205	224
2.5175	3.215	174
2.5175	3.225	186
2.5175	3.235	642
2.5175	3.245	195
2.5175	3.255	175
2.5175	3.265	140
2.5175	3.275	121
2.5175	3.285	151
2.5175	3.295	123
2.5175	3.305	123
2.5175	3.315	119
2.5175	3.325	110
2.5175	3.335	109
2.5175	3.345	110
2.5175	3.355	96
2.5175	3.365	81
2.5175	3.375	79
2.5175	3.385	79
2.5175	3.395	89
2.5175	3.405	93
2.5175	3.415	93
2.5175	3.425	91
2.5175	3.435	87
2.5175	3.445	91
2.5175	3.455	89
2.5175	3.465	67
2.5175	3.475	53
2.5175	3.485	54
2.5175	3.495	50
2.5175	3.505	29
2.5175	3.515	34
2.5175	3.525	39
2.5175	3.535	28
2.5175	3.545	20
2.5175	3.555	20
2.5175	3.565	32
2.5175	3.575	18
2.5175	3.585	16
2.5175	3.595	24
2.5175	3.605	23
2.5175	3.615	23
2.5175	3.625	16
2.5175	3.635	26
2.5175	3.645	24
2.5175	3.655	31
2.5175	3.665	21
2.5175	3.675	19
2.5175	3.685	25
2.5175	3.695	11
2.5175	3.705	26
2.5175	3.715	22
2.5175	3.725	30
2.5175	3.735	29
2.5175	3.745	26
2.5175	3.755	30
2.5175	3.765	31
2.5175	3.775	28
2.5175	3.785	51
2.5175	3.795	36
2.5175	3.805	45
2.5175	3.815	68
2.5175	3.825	364
2.5175	3.835	363
2.5175	3.845	65
2.5175	3.855	39
2.5175	3.865	29
2.5175	3.875	28
2.5175	3.885	38
2.5175	3.895	41
2.5175	3.905	32
2.5175	3.915	20
2.5175	3.925	17
2.5175	3.935	13
2.5175	3.945	23
2.5175	3.955	18
2.5175	3.965	17
2.5175	3.975	9
2.5175	3.985	8
2.5175	3.995	9
2.5175	4.005	16
2.5175	4.015	15
2.5175	4.025	15
2.5175	4.035	11
2.5175	4.045	10
2.5175	4.055	8
2.5175	4.065	15
2.5175	4.075	11
2.5175	4.085	15
2.5175	4.095	14
2.5175	4.105	8
2.5175	4.115	14
2.5175	4.125	14
2.5175	4.135	10
2.5175	4.145	12
2.5175	4.155	7
2.5175	4.165	7
2.5175	4.175	8
2.5175	4.185	12
2.5175	4.195	10
2.5175	4.205	12
2.5175	4.215	13
2.5175	4.225	11
2.5175	4.235	18
2.5175	4.245	12
2.5175	4.255	23
2.5175	4.265	14
2.5175	4.275	19
2.5175	4.285	21
2.5175	4.295	18
2.5175	4.305	20
2.5175	4.315	25
2.5175	4.325	38
2.5175	4.335	32
2.5175	4.345	40
2.5175	4.355	33
2.5175	4.365	31
2.5175	4.375	41
2.5175	4.385	29
2.5175	4.395	30
2.5175	4.405	32
2.5175	4.415	31
2.5175	4.425	42
2.5175	4.435	43
2.5175	4.445	35
2.5175	4.455	37
2.5175	4.465	35
2.5175	4.475	57
2.5175	4.485	56
2.5175	4.495	46
2.5175	4.505	44
2.5175	4.515	46
2.5175	4.525	58
2.5175	4.535	63
2.5175	4.545	36
2.5175	4.555	58
2.5175	4.565	67
2.5175	4.575	561
2.5175	4.585	88
2.5175	4.595	53
2.5175	4.605	34
2.5175	4.615	30
2.5175	4.625	23
2.5175	4.635	35
2.5175	4.645	23
2.5175	4.655	39
2.5175	4.665	37
2.5175	4.675	23
2.5175	4.685	27
2.5175	4.695	27
2.5175	4.705	21
2.5175	4.715	21
2.5175	4.725	25
2.5175	4.735	25
2.5175	4.745	28
2.5175	4.755	30
2.5175	4.765	20
2.5175	4.775	16
2.5175	4.785	19
2.5175	4.795	16
2.5175	4.805	17
2.5175	4.815	21
2.5175	4.825	14
2.5175	4.835	8
2.5175	4.845	12
2.5175	4.855	12
2.5175	4.865	7
2.5175	4.875	10
2.5175	4.885	5
2.5175	4.895	4
2.5175	4.905	11
2.5175	4.915	7
2.5175	4.925	8
2.5175	4.935	8
2.5175	4.945	5
2.5175	4.955	9
2.5175	4.965	7
2.5175	4.975	11
2.5175	4.985	7
2.5175	4.995	6
2.5175	5.005	7
2.5175	5.015	5
2.5175	5.025	11
2.5175	5.035	8
2.5175	5.045	7
2.5175	5.055	12
2.5175	5.065	8
2.5175	5.075	7
2.5175	5.085	9
2.5175	5.095	9
2.5175	5.105	7
2.5175	5.115	14
2.5175	5.125	10
2.5175	5.135	3
2.5175	5.145	10
2.5175	5.155	17
2.5175	5.165	11
2.5175	5.175	12
2.5175	5.185	13
2.5175	5.195	13
2.5175	5.205	9
2.5175	5.215	13
2.5175	5.225	10
2.5175	5.235	13
2.5175	5.245	6
2.5175	5.255	7
2.5175	5.265	10
2.5175	5.275	5
2.5175	5.285	10
2.5175	5.295	3
2.5175	5.305	3
2.5175	5.315	4
2.5175	5.325	5
2.5175	5.335	9
2.5175	5.345	11
2.5175	5.355	7
2.5175	5.365	5
2.5175	5.375	3
2.5175	5.385	10
2.5175	5.395	11
2.5175	5.405	7
2.5175	5.415	4
2.5175	5.425	9
2.5175	5.435	5
2.5175	5.445	7
2.5175	5.455	9
2.5175	5.465	6
2.5175	5.475	3
2.5175	5.485	1
2.5175	5.495	9
2.5175	5.505	6
2.5175	5.515	2
2.5175	5.525	7
2.5175	5.535	8
2.5175	5.545	2
2.5175	5.555	3
2.5175	5.565	8
2.5175	5.575	6
2.5175	5.585	5
2.5175	5.595	14
2.5175	5.605	5
2.5175	5.615	11
2.5175	5.625	5
2.5175	5.635	6
2.5175	5.645	6
2.5175	5.655	7
2.5175	5.665	10
2.5175	5.675	5
2.5175	5.685	6
2.5175	5.695	4
2.5175	5.705	10
2.5175	5.715	7
2.5175	5.725	2
2.5175	5.735	4
2.5175	5.745	4
2.5175	5.755	8
2.5175	5.765	11
2.5175	5.775	2
2.5175	5.785	11
2.5175	5.795	3
2.5175	5.805	8
2.5175	5.815	4
2.5175	5.825	9
2.5175	5.835	3
2.5175	5.845	6
2.5175	5.855	3
2.5175	5.865	2
2.5175	5.875	5
2.5175	5.885	4
2.5175	5.895	5
2.5175	5.905	5
2.5175	5.915	1
2.5175	5.925	8
2.5175	5.935	3
2.5175	5.945	4
2.5175	5.955	4
2.5175	5.965	5
2.5175	5.975	8
2.5175	5.985	8
2.5175	5.995	6
2.525	2.505	0
2.525	2.515	0
2.525	2.525	0
2.525	2.535	0
2.525	2.545	31
2.525	2.555	91
2.525	2.565	185
2.525	2.575	240
2.525	2.585	348
2.525	2.595	535
2.525	2.605	542
2.525	2.615	494
2.525	2.625	588
2.525	2.635	1024
2.525	2.645	772
2.525	2.655	679
2.525	2.665	569
2.525	2.675	591
2.525	2.685	511
2.525	2.695	461
2.525	2.705	492
2.525	2.715	367
2.525	2.725	278
2.525	2.735	295
2.525	2.745	243
2.525	2.755	229
2.525	2.765	188
2.525	2.775	173
2.525	2.785	149
2.525	2.795	147
2.525	2.805	134
2.525	2.815	122
2.525	2.825	131
2.525	2.835	122
2.525	2.845	111
2.525	2.855	101
2.525	2.865	132
2.525	2.875	125
2.525	2.885	98
2.525	2.895	81
2.525	2.905	59
2.525	2.915	61
2.525	2.925	57
2.525	2.935	52
2.525	2.945	45
2.525	2.955	58
2.525	2.965	61
2.525	2.975	70
2.525	2.985	71
2.525	2.995	78
2.525	3.005	85
2.525	3.015	82
2.525	3.025	54
2.525	3.035	52
2.525	3.045	51
2.525	3.055	56
2.525	3.065	53
2.525	3.075	68
2.525	3.085	41
2.525	3.095	33
2.525	3.105	36
2.525	3.115	53
2.525	3.125	69
2.525	3.135	105
2.525	3.145	125
2.525	3.155	133
2.525	3.165	169
2.525	3.175	176
2.525	3.185	194
2.525	3.195	234
2.525	3.205	219
2.525	3.215	201
2.525	3.225	258
2.525	3.235	658
2.525	3.245	227
2.525	3.255	214
2.525	3.265	192
2.525	3.275	192
2.525	3.285	186
2.525	3.295	180
2.525	3.305	172
2.525	3.315	155
2.525	3.325	172
2.525	3.335	137
2.525	3.345	131
2.525	3.355	140
2.525	3.365	111
2.525	3.375	122
2.525	3.385	90
2.525	3.395	89
2.525	3.405	66
2.525	3.415	84
2.525	3.425	92
2.525	3.435	85
2.525	3.445	98
2.525	3.455	98
2.525	3.465	80
2.525	3.475	62
2.525	3.485	57
2.525	3.495	53
2.525	3.505	39
2.525	3.515	43
2.525	3.525	20
2.525	3.535	54
2.525	3.545	28
2.525	3.555	28
2.525	3.565	34
2.525	3.575	25
2.525	3.585	33
2.525	3.595	26
2.525	3.605	37
2.525	3.615	33
2.525	3.625	22
2.525	3.635	24
2.525	3.645	22
2.525	3.655	20
2.525	3.665	29
2.525	3.675	17
2.525	3.685	31
2.525	3.695	27
2.525	3.705	22
2.525	3.715	27
2.525	3.725	26
2.525	3.735	21
2.525	3.745	26
2.525	3.755	33
2.525	3.765	37
2.525	3.775	29
2.525	3.785	30
2.525	3.795	42
2.525	3.805	43
2.525	3.815	78
2.525	3.825	404
2.525	3.835	342
2.525	3.845	76
2.525	3.855	36
2.525	3.865	27
2.525	3.875	33
2.525	3.885	31
2.525	3.895	32
2.525	3.905	24
2.525	3.915	26
2.525	3.925	22
2.525	3.935	17
2.525	3.945	20
2.525	3.955	14
2.525	3.965	15
2.525	3.975	13
2.525	3.985	13
2.525	3.995	18
2.525	4.005	13
2.525	4.015	12
2.525	4.025	14
2.525	4.035	12
2.525	4.045	21
2.525	4.055	11
2.525	4.065	12
2.525	4.075	15
2.525	4.085	15
2.525	4.095	16
2.525	4.105	7
2.525	4.115	16
2.525	4.125	14
2.525	4.135	11
2.525	4.145	11
2.525	4.155	15
2.525	4.165	10
2.525	4.175	8
2.525	4.185	6
2.525	4.195	9
2.525	4.205	14
2.525	4.215	12
2.525	4.225	8
2.525	4.235	13
2.525	4.245	16
2.525	4.255	14
2.525	4.265	21
2.525	4.275	16
2.525	4.285	18
2.525	4.295	23
2.525	4.305	27
2.525	4.315	27
2.525	4.325	29
2.525	4.335	31
2.525	4.345	36
2.525	4.355	34
2.525	4.365	45
2.525	4.375	32
2.525	4.385	32
2.525	4.395	32
2.525	4.405	39
2.525	4.415	38
2.525	4.425	33
2.525	4.435	33
2.525	4.445	49
2.525	4.455	48
2.525	4.465	46
2.525	4.475	54
2.525	4.485	63
2.525	4.495	68
2.525	4.505	59
2.525	4.515	76
2.525	4.525	53
2.525	4.535	65
2.525	4.545	57
2.525	4.555	71
2.525	4.565	92
2.525	4.575	626
2.525	4.585	95
2.525	4.595	53
2.525	4.605	47
2.525	4.615	44
2.525	4.625	26
2.525	4.635	37
2.525	4.645	37
2.525	4.655	52
2.525	4.665	44
2.525	4.675	35
2.525	4.685	31
2.525	4.695	36
2.525	4.705	40
2.525	4.715	33
2.525	4.725	36
2.525	4.735	26
2.525	4.745	31
2.525	4.755	27
2.525	4.765	30
2.525	4.775	26
2.525	4.785	15
2.525	4.795	18
2.525	4.805	12
2.525	4.815	18
2.525	4.825	24
2.525	4.835	13
2.525	4.845	6
2.525	4.855	6
2.525	4.865	10
2.525	4.875	11
2.525	4.885	9
2.525	4.895	6
2.525	4.905	8
2.525	4.915	8
2.525	4.925	11
2.525	4.935	5
2.525	4.945	10
2.525	4.955	7
2.525	4.965	9
2.525	4.975	7
2.525	4.985	7
2.525	4.995	8
2.525	5.005	15
2.525	5.015	16
2.525	5.025	10
2.525	5.035	6
2.525	5.045	6
2.525	5.055	7
2.525	5.065	12
2.525	5.075	11
2.525	5.085	14
2.525	5.095	12
2.525	5.105	12
2.525	5.115	6
2.525	5.125	8
2.525	5.135	8
2.525	5.145	11
2.525	5.155	12
2.525	5.165	13
2.525	5.175	11
2.525	5.185	8
2.525	5.195	8
2.525	5.205	11
2.525	5.215	10
2.525	5.225	9
2.525	5.235	8
2.525	5.245	10
2.525	5.255	12
2.525	5.265	7
2.525	5.275	6
2.525	5.285	9
2.525	5.295	8
2.525	5.305	5
2.525	5.315	5
2.525	5.325	6
2.525	5.335	4
2.525	5.345	11
2.525	5.355	7
2.525	5.365	3
2.525	5.375	7
2.525	5.385	2
2.525	5.395	5
2.525	5.405	6
2.525	5.415	5
2.525	5.425	7
2.525	5.435	6
2.525	5.445	5
2.525	5.455	4
2.525	5.465	8
2.525	5.475	4
2.525	5.485	6
2.525	5.495	4
2.525	5.505	5
2.525	5.515	9
2.525	5.525	8
2.525	5.535	7
2.525	5.545	6
2.525	5.555	7
2.525	5.565	8
2.525	5.575	8
2.525	5.585	12
2.525	5.595	8
2.525	5.605	7
2.525	5.615	8
2.525	5.625	11
2.525	5.635	6
2.525	5.645	9
2.525	5.655	4
2.525	5.665	10
2.525	5.675	8
2.525	5.685	11
2.525	5.695	4
2.525	5.705	7
2.525	5.715	6
2.525	5.725	7
2.525	5.735	5
2.525	5.745	7
2.525	5.755	4
2.525	5.765	6
2.525	5.775	9
2.525	5.785	7
2.525	5.795	2
2.525	5.805	5
2.525	5.815	3
2.525	5.825	8
2.525	5.835	5
2.525	5.845	5
2.525	5.855	3
2.525	5.865	6
2.525	5.875	7
2.525	5.885	7
2.525	5.895	4
2.525	5.905	2
2.525	5.915	8
2.525	5.925	7
2.525	5.935	3
2.525	5.945	6
2.525	5.955	2
2.525	5.965	6
2.525	5.975	10
2.525	5.985	3
2.525	5.995	5
2.5325	2.505	0
2.5325	2.515	0
2.5325	2.525	0
2.5325	2.535	0
2.5325	2.545	0
2.5325	2.555	52
2.5325	2.565	133
2.5325	2.575	225
2.5325	2.585	292
2.5325	2.595	449
2.5325	2.605	578
2.5325	2.615	552
2.5325	2.625	558
2.5325	2.635	900
2.5325	2.645	884
2.5325	2.655	955
2.5325	2.665	766
2.5325	2.675	690
2.5325	2.685	702
2.5325	2.695	617
2.5325	2.705	695
2.5325	2.715	491
2.5325	2.725	426
2.5325	2.735	328
2.5325	2.745	296
2.5325	2.755	273
2.5325	2.765	223
2.5325	2.775	175
2.5325	2.785	195
2.5325	2.795	198
2.5325	2.805	196
2.5325	2.815	192
2.5325	2.825	167
2.5325	2.835	191
2.5325	2.845	204
2.5325	2.855	149
2.5325	2.865	160
2.5325	2.875	132
2.5325	2.885	79
2.5325	2.895	71
2.5325	2.905	63
2.5325	2.915	49
2.5325	2.925	49
2.5325	2.935	44
2.5325	2.945	52
2.5325	2.955	65
2.5325	2.965	59
2.5325	2.975	67
2.5325	2.985	74
2.5325	2.995	68
2.5325	3.005	70
2.5325	3.015	91
2.5325	3.025	73
2.5325	3.035	80
2.5325	3.045	54
2.5325	3.055	68
2.5325	3.065	89
2.5325	3.075	59
2.5325	3.085	38
2.5325	3.095	38
2.5325	3.105	47
2.5325	3.115	63
2.5325	3.125	58
2.5325	3.135	100
2.5325	3.145	144
2.5325	3.155	156
2.5325	3.165	205
2.5325	3.175	219
2.5325	3.185	260
2.5325	3.195	249
2.5325	3.205	286
2.5325	3.215	285
2.5325	3.225	338
2.5325	3.235	811
2.5325	3.245	296
2.5325	3.255	291
2.5325	3.265	287
2.5325	3.275	308
2.5325	3.285	281
2.5325	3.295	262
2.5325	3.305	286
2.5325	3.315	239
2.5325	3.325	235
2.5325	3.335	219
2.5325	3.345	178
2.5325	3.355	171
2.5325	3.365	135
2.5325	3.375	108
2.5325	3.385	104
2.5325	3.395	79
2.5325	3.405	82
2.5325	3.415	76
2.5325	3.425	79
2.5325	3.435	102
2.5325	3.445	90
2.5325	3.455	85
2.5325	3.465	89
2.5325	3.475	89
2.5325	3.485	63
2.5325	3.495	52
2.5325	3.505	49
2.5325	3.515	56
2.5325	3.525	45
2.5325	3.535	34
2.5325	3.545	30
2.5325	3.555	30
2.5325	3.565	24
2.5325	3.575	22
2.5325	3.585	21
2.5325	3.595	24
2.5325	3.605	24
2.5325	3.615	17
2.5325	3.625	19
2.5325	3.635	26
2.5325	3.645	25
2.5325	3.655	32
2.5325	3.665	28
2.5325	3.675	22
2.5325	3.685	28
2.5325	3.695	18
2.5325	3.705	27
2.5325	3.715	32
2.5325	3.725	34
2.5325	3.735	45
2.5325	3.745	40
2.5325	3.755	32
2.5325	3.765	27
2.5325	3.775	32
2.5325	3.785	32
2.5325	3.795	41
2.5325	3.805	41
2.5325	3.815	85
2.5325	3.825	418
2.5325	3.835	388
2.5325	3.845	67
2.5325	3.855	57
2.5325	3.865	32
2.5325	3.875	27
2.5325	3.885	20
2.5325	3.895	37
2.5325	3.905	35
2.5325	3.915	34
2.5325	3.925	22
2.5325	3.935	20
2.5325	3.945	18
2.5325	3.955	16
2.5325	3.965	15
2.5325	3.975	14
2.5325	3.985	12
2.5325	3.995	15
2.5325	4.005	24
2.5325	4.015	4
2.5325	4.025	11
2.5325	4.035	15
2.5325	4.045	11
2.5325	4.055	13
2.5325	4.065	11
2.5325	4.075	14
2.5325	4.085	20
2.5325	4.095	17
2.5325	4.105	11
2.5325	4.115	5
2.5325	4.125	8
2.5325	4.135	8
2.5325	4.145	10
2.5325	4.155	11
2.5325	4.165	14
2.5325	4.175	9
2.5325	4.185	13
2.5325	4.195	5
2.5325	4.205	14
2.5325	4.215	5
2.5325	4.225	9
2.5325	4.235	10
2.5325	4.245	9
2.5325	4.255	11
2.5325	4.265	10
2.5325	4.275	16
2.5325	4.285	18
2.5325	4.295	24
2.5325	4.305	33
2.5325	4.315	24
2.5325	4.325	31
2.5325	4.335	33
2.5325	4.345	29
2.5325	4.355	39
2.5325	4.365	24
2.5325	4.375	33
2.5325	4.385	42
2.5325	4.395	41
2.5325	4.405	45
2.5325	4.415	54
2.5325	4.425	43
2.5325	4.435	53
2.5325	4.445	54
2.5325	4.455	69
2.5325	4.465	52
2.5325	4.475	87
2.5325	4.485	98
2.5325	4.495	104
2.5325	4.505	84
2.5325	4.515	92
2.5325	4.525	77
2.5325	4.535	78
2.5325	4.545	86
2.5325	4.555	74
2.5325	4.565	87
2.5325	4.575	596
2.5325	4.585	113
2.5325	4.595	84
2.5325	4.605	68
2.5325	4.615	68
2.5325	4.625	48
2.5325	4.635	56
2.5325	4.645	51
2.5325	4.655	46
2.5325	4.665	53
2.5325	4.675	47
2.5325	4.685	54
2.5325	4.695	37
2.5325	4.705	47
2.5325	4.715	56
2.5325	4.725	28
2.5325	4.735	42
2.5325	4.745	38
2.5325	4.755	45
2.5325	4.765	42
2.5325	4.775	31
2.5325	4.785	19
2.5325	4.795	22
2.5325	4.805	13
2.5325	4.815	21
2.5325	4.825	20
2.5325	4.835	20
2.5325	4.845	18
2.5325	4.855	12
2.5325	4.865	8
2.5325	4.875	11
2.5325	4.885	13
2.5325	4.895	8
2.5325	4.905	11
2.5325	4.915	5
2.5325	4.925	12
2.5325	4.935	3
2.5325	4.945	6
2.5325	4.955	9
2.5325	4.965	3
2.5325	4.975	9
2.5325	4.985	15
2.5325	4.995	12
2.5325	5.005	13
2.5325	5.015	11
2.5325	5.025	11
2.5325	5.035	7
2.5325	5.045	11
2.5325	5.055	11
2.5325	5.065	9
2.5325	5.075	8
2.5325	5.085	7
2.5325	5.095	10
2.5325	5.105	13
2.5325	5.115	9
2.5325	5.125	12
2.5325	5.135	13
2.5325	5.145	9
2.5325	5.155	10
2.5325	5.165	12
2.5325	5.175	10
2.5325	5.185	5
2.5325	5.195	7
2.5325	5.205	10
2.5325	5.215	11
2.5325	5.225	7
2.5325	5.235	11
2.5325	5.245	5
2.5325	5.255	12
2.5325	5.265	8
2.5325	5.275	4
2.5325	5.285	8
2.5325	5.295	8
2.5325	5.305	4
2.5325	5.315	7
2.5325	5.325	11
2.5325	5.335	6
2.5325	5.345	4
2.5325	5.355	5
2.5325	5.365	7
2.5325	5.375	4
2.5325	5.385	2
2.5325	5.395	5
2.5325	5.405	9
2.5325	5.415	7
2.5325	5.425	10
2.5325	5.435	11
2.5325	5.445	5
2.5325	5.455	12
2.5325	5.465	3
2.5325	5.475	5
2.5325	5.485	5
2.5325	5.495	5
2.5325	5.505	10
2.5325	5.515	5
2.5325	5.525	2
2.5325	5.535	11
2.5325	5.545	11
2.5325	5.555	11
2.5325	5.565	4
2.5325	5.575	9
2.5325	5.585	10
2.5325	5.595	13
2.5325	5.605	6
2.5325	5.615	18
2.5325	5.625	6
2.5325	5.635	8
2.5325	5.645	10
2.5325	5.655	6
2.5325	5.665	12
2.5325	5.675	6
2.5325	5.685	6
2.5325	5.695	11
2.5325	5.705	4
2.5325	5.715	4
2.5325	5.725	6
2.5325	5.735	7
2.5325	5.745	12
2.5325	5.755	9
2.5325	5.765	5
2.5325	5.775	8
2.5325	5.785	9
2.5325	5.795	9
2.5325	5.805	5
2.5325	5.815	6
2.5325	5.825	6
2.5325	5.835	5
2.5325	5.845	3
2.5325	5.855	6
2.5325	5.865	6
2.5325	5.875	3
2.5325	5.885	7
2.5325	5.895	1
2.5325	5.905	13
2.5325	5.915	7
2.5325	5.925	2
2.5325	5.935	6
2.5325	5.945	5
2.5325	5.955	5
2.5325	5.965	9
2.5325	5.975	9
2.5325	5.985	7
2.5325	5.995	7
2.54	2.505	0
2.54	2.515	0
2.54	2.525	0
2.54	2.535	0
2.54	2.545	0
2.54	2.555	11
2.54	2.565	88
2.54	2.575	171
2.54	2.585	254
2.54	2.595	385
2.54	2.605	540
2.54	2.615	664
2.54	2.625	693
2.54	2.635	821
2.54	2.645	975
2.54	2.655	1080
2.54	2.665	1080
2.54	2.675	917
2.54	2.685	977
2.54	2.695	995
2.54	2.705	878
2.54	2.715	624
2.54	2.725	500
2.54	2.735	416
2.54	2.745	367
2.54	2.755	274
2.54	2.765	301
2.54	2.775	252
2.54	2.785	242
2.54	2.795	277
2.54	2.805	239
2.54	2.815	226
2.54	2.825	233
2.54	2.835	257
2.54	2.845	226
2.54	2.855	218
2.54	2.865	162
2.54	2.875	91
2.54	2.885	103
2.54	2.895	76
2.54	2.905	55
2.54	2.915	54
2.54	2.925	53
2.54	2.935	58
2.54	2.945	42
2.54	2.955	50
2.54	2.965	55
2.54	2.975	71
2.54	2.985	66
2.54	2.995	68
2.54	3.005	66
2.54	3.015	77
2.54	3.025	71
2.54	3.035	71
2.54	3.045	63
2.54	3.055	80
2.54	3.065	75
2.54	3.075	67
2.54	3.085	40
2.54	3.095	43
2.54	3.105	37
2.54	3.115	92
2.54	3.125	102
2.54	3.135	161
2.54	3.145	164
2.54	3.155	207
2.54	3.165	269
2.54	3.175	295
2.54	3.185	312
2.54	3.195	327
2.54	3.205	360
2.54	3.215	360
2.54	3.225	404
2.54	3.235	818
2.54	3.245	460
2.54	3.255	458
2.54	3.265	534
2.54	3.275	518
2.54	3.285	462
2.54	3.295	490
2.54	3.305	478
2.54	3.315	403
2.54	3.325	316
2.54	3.335	317
2.54	3.345	253
2.54	3.355	217
2.54	3.365	166
2.54	3.375	124
2.54	3.385	101
2.54	3.395	88
2.54	3.405	75
2.54	3.415	79
2.54	3.425	81
2.54	3.435	87
2.54	3.445	71
2.54	3.455	99
2.54	3.465	96
2.54	3.475	90
2.54	3.485	81
2.54	3.495	65
2.54	3.505	54
2.54	3.515	48
2.54	3.525	48
2.54	3.535	43
2.54	3.545	37
2.54	3.555	39
2.54	3.565	29
2.54	3.575	31
2.54	3.585	25
2.54	3.595	29
2.54	3.605	31
2.54	3.615	21
2.54	3.625	25
2.54	3.635	21
2.54	3.645	28
2.54	3.655	26
2.54	3.665	24
2.54	3.675	17
2.54	3.685	24
2.54	3.695	19
2.54	3.705	30
2.54	3.715	31
2.54	3.725	37
2.54	3.735	31
2.54	3.745	43
2.54	3.755	40
2.54	3.765	36
2.54	3.775	33
2.54	3.785	30
2.54	3.795	42
2.54	3.805	49
2.54	3.815	82
2.54	3.825	441
2.54	3.835	366
2.54	3.845	77
2.54	3.855	51
2.54	3.865	40
2.54	3.875	36
2.54	3.885	41
2.54	3.895	39
2.54	3.905	28
2.54	3.915	37
2.54	3.925	31
2.54	3.935	29
2.54	3.945	34
2.54	3.955	24
2.54	3.965	20
2.54	3.975	21
2.54	3.985	15
2.54	3.995	16
2.54	4.005	11
2.54	4.015	15
2.54	4.025	10
2.54	4.035	11
2.54	4.045	10
2.54	4.055	17
2.54	4.065	10
2.54	4.075	7
2.54	4.085	4
2.54	4.095	20
2.54	4.105	21
2.54	4.115	10
2.54	4.125	15
2.54	4.135	9
2.54	4.145	6
2.54	4.155	9
2.54	4.165	18
2.54	4.175	19
2.54	4.185	13
2.54	4.195	7
2.54	4.205	17
2.54	4.215	10
2.54	4.225	7
2.54	4.235	10
2.54	4.245	9
2.54	4.255	10
2.54	4.265	20
2.54	4.275	20
2.54	4.285	21
2.54	4.295	23
2.54	4.305	22
2.54	4.315	18
2.54	4.325	35
2.54	4.335	33
2.54	4.345	31
2.54	4.355	33
2.54	4.365	41
2.54	4.375	50
2.54	4.385	50
2.54	4.395	42
2.54	4.405	44
2.54	4.415	48
2.54	4.425	62
2.54	4.435	63
2.54	4.445	55
2.54	4.455	94
2.54	4.465	92
2.54	4.475	101
2.54	4.485	81
2.54	4.495	108
2.54	4.505	124
2.54	4.515	104
2.54	4.525	124
2.54	4.535	101
2.54	4.545	125
2.54	4.555	122
2.54	4.565	164
2.54	4.575	632
2.54	4.585	137
2.54	4.595	111
2.54	4.605	112
2.54	4.615	76
2.54	4.625	71
2.54	4.635	78
2.54	4.645	78
2.54	4.655	77
2.54	4.665	82
2.54	4.675	92
2.54	4.685	101
2.54	4.695	73
2.54	4.705	58
2.54	4.715	61
2.54	4.725	54
2.54	4.735	42
2.54	4.745	46
2.54	4.755	49
2.54	4.765	48
2.54	4.775	49
2.54	4.785	32
2.54	4.795	29
2.54	4.805	26
2.54	4.815	27
2.54	4.825	21
2.54	4.835	31
2.54	4.845	14
2.54	4.855	13
2.54	4.865	21
2.54	4.875	8
2.54	4.885	3
2.54	4.895	14
2.54	4.905	10
2.54	4.915	17
2.54	4.925	7
2.54	4.935	12
2.54	4.945	15
2.54	4.955	10
2.54	4.965	6
2.54	4.975	10
2.54	4.985	13
[truncated: 105,451 more rows]

## Sheet: Figure 2
KER(eV)	counts	error bar
2	6	2.44949
2.2	4	2
2.4	4	2
2.6	4	2
2.8	9	3
3	4	2
3.2	12	3.4641
3.4	5	2.23607
3.6	11	3.31662
3.8	26	5.09902
4	56	7.48331
4.2	101	10.0499
4.4	164	12.8063
4.6	199	14.1067
4.8	232	15.2316
5	219	14.7987
5.2	201	14.1775
5.4	149	12.2066
5.6	107	10.3441
5.8	84	9.16515
6	48	6.9282
6.2	28	5.2915
6.4	12	3.4641
6.6	7	2.64575
6.8	7	2.64575
7	7	2.64575
7.2	5	2.23607
7.4	1	1
7.6	2	1.41421
7.8	1	1
8	1	1
8.2	1	1
8.4	0	0
8.6	0	0
8.8	0	0
9	0	0
9.2	0	0
9.4	0	0
9.6	0	0
9.8	0	0
10	0	0
